# Supplementary material for: The Mosquito Larvicidal Activity of Lignans from Branches of Cinnamomum camphora chvar. Borneol
Source: Molecules. 2023 Apr 27;28(9):3769. doi: 10.3390/molecules28093769 (PMC10179941; doi:10.3390/molecules28093769)
Supplement: Supplementary file 1 [file molecules-28-03769-s001.zip]

Archive with 1 entries (1 files):
- molecules-2328105-supplementary.pdf
